# Supplementary material for: Membrane Vesicles of Enterococcus faecalis: In Vitro Composition Analysis and Macrophage Inflammatory Response Under Different pH Conditions
Source: Microorganisms. 2025 Jun 10;13(6):1344. doi: 10.3390/microorganisms13061344 (PMC12195402; doi:10.3390/microorganisms13061344)
Supplement: Supplementary file 1 [file microorganisms-13-01344-s001.zip]

Archive with 2 entries (2 files):
- Metabolites identified in positive and negative ion mode, along with their chemical classification information.xlsx
- Supplementary Material.pdf
